# Supplementary material for: Network Pharmacology-Based Dissection of the Anti-diabetic Mechanism of Lobelia chinensis
Source: Front Pharmacol. 2020 Mar 20;11:347. doi: 10.3389/fphar.2020.00347 (PMC7099657; doi:10.3389/fphar.2020.00347)
Supplement: Supplementary file 2 [file Table_3.xlsx]

## Sheet: Sheet1
MOL012207	ADORA1
MOL012207	PPARD
MOL012207	SERPINE1
MOL012207	PTGS2
MOL012207	NOS3
MOL012207	ODC1
MOL012207	ITGA5
MOL012207	KIT
MOL012207	ADRB2
MOL012207	ADORA2A
MOL012207	F2RL1
MOL012207	AOC3
MOL012207	PPARD
MOL012207	MAPK14
MOL012207	CMA1
MOL012207	ICAM1
MOL012207	IKBKB
MOL012207	C1S
MOL012207	LTA4H
MOL012207	MIF
MOL012207	PLD1
MOL012207	CRYBB1
MOL012207	APK1
MOL012207	MMP7
MOL012207	MAPK9
MOL012207	PLA2A
MOL012207	IRAK4	27
MOL012208	ADORA1
MOL012208	PPARD
MOL012208	SERPINE1
MOL012208	PTGS2
MOL012208	NOS3
MOL012208	ODC1
MOL012208	ITGA5
MOL012208	KIT
MOL012208	ADRB2
MOL012208	ADORA2A
MOL012208	F2RL1
MOL012208	AOC3
MOL012208	PPARD
MOL012208	MAPK14
MOL012208	CMA1
MOL012208	ICAM1
MOL012208	IKBKB
MOL012208	C1S
MOL012208	LTA4H
MOL012208	MIF
MOL012208	PLD1
MOL012208	CRYBB1
MOL012208	APK1
MOL012208	MMP7
MOL012208	MAPK9
MOL012208	PLA2A
MOL012208	IRAK4	27
MOL000103	ADORA1
MOL000103	PPARD
MOL000103	SERPINE1
MOL000103	PTGS2
MOL000103	NOS3
MOL000103	ODC1
MOL000103	ITGA5
MOL000103	KIT
MOL000103	ADRB2
MOL000103	ADORA2A
MOL000103	F2RL1
MOL000103	AOC3
MOL000103	PPARD
MOL000103	MAPK14
MOL000103	CMA1
MOL000103	ICAM1
MOL000103	IKBKB
MOL000103	C1S
MOL000103	LTA4H
MOL000103	MIF
MOL000103	PLD1
MOL000103	CRYBB1
MOL000103	APK1
MOL000103	MMP7
MOL000103	MAPK9
MOL000103	PLA2A
MOL000103	IRAK4	27
MOL012209	ADORA1
MOL012209	PPARD
MOL012209	SERPINE1
MOL012209	PTGS2
MOL012209	NOS3
MOL012209	ODC1
MOL012209	ITGA5
MOL012209	KIT
MOL012209	ADRB2
MOL012209	ADORA2A
MOL012209	F2RL1
MOL012209	AOC3
MOL012209	PPARD
MOL012209	MAPK14
MOL012209	CMA1
MOL012209	ICAM1
MOL012209	IKBKB
MOL012209	C1S
MOL012209	LTA4H
MOL012209	MIF
MOL012209	PLD1
MOL012209	CRYBB1
MOL012209	APK1
MOL012209	MMP7
MOL012209	MAPK9
MOL012209	PLA2A
MOL012209	IRAK4	27
MOL012216	PTGS1
MOL012216	PPARD
MOL012216	TNF
MOL012216	TNFRSF1A
MOL012216	ADORA1
MOL012216	PPARD
MOL012216	SERPINE1
MOL012216	PTGS2
MOL012216	NOS3
MOL012216	ODC1
MOL012216	ITGA5
MOL012216	KIT
MOL012216	ADRB2
MOL012216	ADORA2A
MOL012216	F2RL1
MOL012216	AOC3
MOL012216	PPARD
MOL012216	MAPK14
MOL012216	CMA1
MOL012216	ICAM1
MOL012216	IKBKB
MOL012216	C1S
MOL012216	LTA4H
MOL012216	MIF
MOL012216	PLD1
MOL012216	CRYBB1
MOL012216	APK1
MOL012216	MMP7
MOL012216	MAPK9
MOL012216	PLA2A
MOL012216	IRAK4
MOL012216	VGFR1
MOL012216	PTGS2
MOL012216	CD58
MOL012216	PTGFRN
MOL012216	HRH3
MOL012216	MMP8
MOL012216	SYK
MOL012216	KLKL6
MOL012216	PIK3CA
MOL012216	ADAM17	41
MOL012231	PTGS1
MOL012231	PPARD
MOL012231	TNF
MOL012231	TNFRSF1A
MOL012231	ADORA1
MOL012231	PPARD
MOL012231	SERPINE1
MOL012231	PTGS2
MOL012231	NOS3
MOL012231	ODC1
MOL012231	ITGA5
MOL012231	KIT
MOL012231	ADRB2
MOL012231	ADORA2A
MOL012231	F2RL1
MOL012231	AOC3
MOL012231	PPARD
MOL012231	MAPK14
MOL012231	CMA1
MOL012231	ICAM1
MOL012231	IKBKB
MOL012231	C1S
MOL012231	LTA4H
MOL012231	MIF
MOL012231	PLD1
MOL012231	CRYBB1
MOL012231	APK1
MOL012231	MMP7
MOL012231	MAPK9
MOL012231	PLA2A
MOL012231	IRAK4
MOL012231	VGFR1
MOL012231	PTGS2
MOL012231	LFA3
MOL012231	PTGFR
MOL012231	HRH3
MOL012231	MMP8
MOL012231	SYK
MOL012231	KLKL6
MOL012231	PIK3CA
MOL012231	ADAM17
MOL012231	ADORA1
MOL012231	HSD11B2
MOL012231	CPT1B
MOL012231	GCG
MOL012231	PTPRU
MOL012231	TNF
MOL012231	KCNJ11
MOL012231	AKR
MOL012231	DPP4
MOL012231	GLP1R
MOL012231	PYGL
MOL012231	PPARD
MOL012231	ADRB3
MOL012231	HK1
MOL012231	GSK3B
MOL012231	KCNJ1
MOL012231	NPY2R
MOL012231	HNF4A	59
MOL001999	PTGS1
MOL001999	PPARD
MOL001999	TNF
MOL001999	TNFRSF1A
MOL001999	ADORA1
MOL001999	PPARD
MOL001999	SERPINE1
MOL001999	PTGS2
MOL001999	NOS3
MOL001999	ODC1
MOL001999	ITGA5
MOL001999	KIT
MOL001999	ADRB2
MOL001999	ADORA2A
MOL001999	F2RL1
MOL001999	AOC3
MOL001999	PPARD
MOL001999	MAPK14
MOL001999	CMA1
MOL001999	ICAM1
MOL001999	IKBKB
MOL001999	C1S
MOL001999	LTA4H
MOL001999	MIF
MOL001999	PLD1
MOL001999	CRYBB1
MOL001999	APK1
MOL001999	MMP7
MOL001999	MAPK9
MOL001999	PLA2A
MOL001999	IRAK4
MOL001999	VGFR1
MOL001999	PTGS2
MOL001999	LFA3
MOL001999	PTGFR
MOL001999	HRH3
MOL001999	MMP8
MOL001999	SYK
MOL001999	KLKL6
MOL001999	PIK3CA
MOL001999	ADAM17	41
MOL002341	PTGS1
MOL002341	PPARD
MOL002341	TNF
MOL002341	TNFRSF1A
MOL002341	ADORA1
MOL002341	PPARD
MOL002341	SERPINE1
MOL002341	PTGS2
MOL002341	NOS3
MOL002341	ODC1
MOL002341	ITGA5
MOL002341	KIT
MOL002341	ADRB2
MOL002341	ADORA2A
MOL002341	F2RL1
MOL002341	AOC3
MOL002341	PPARD
MOL002341	MAPK14
MOL002341	CMA1
MOL002341	ICAM1
MOL002341	IKBKB
MOL002341	C1S
MOL002341	LTA4H
MOL002341	MIF
MOL002341	PLD1
MOL002341	CRYBB1
MOL002341	APK1
MOL002341	MMP7
MOL002341	MAPK9
MOL002341	PLA2A
MOL002341	IRAK4
MOL002341	VGFR1
MOL002341	PTGS2
MOL002341	LFA3
MOL002341	PTGFR
MOL002341	HRH3
MOL002341	MMP8
MOL002341	SYK
MOL002341	KLKL6
MOL002341	PIK3CA
MOL002341	ADAM17	41
MOL004678	PTGS1
MOL004678	PPARD
MOL004678	TNF
MOL004678	TNFRSF1A
MOL004678	ADORA1
MOL004678	PPARD
MOL004678	SERPINE1
MOL004678	PTGS2
MOL004678	NOS3
MOL004678	ODC1
MOL004678	ITGA5
MOL004678	KIT
MOL004678	ADRB2
MOL004678	ADORA2A
MOL004678	F2RL1
MOL004678	AOC3
MOL004678	PPARD
MOL004678	MAPK14
MOL004678	CMA1
MOL004678	ICAM1
MOL004678	IKBKB
MOL004678	C1S
MOL004678	LTA4H
MOL004678	MIF
MOL004678	PLD1
MOL004678	CRYBB1
MOL004678	APK1
MOL004678	MMP7
MOL004678	MAPK9
MOL004678	PLA2A
MOL004678	IRAK4
MOL004678	VGFR1
MOL004678	PTGS2
MOL004678	LFA3
MOL004678	PTGFR
MOL004678	HRH3
MOL004678	MMP8
MOL004678	SYK
MOL004678	KLKL6
MOL004678	PIK3CA
MOL004678	ADAM17	41
MOL005928	PTGS1
MOL005928	PPARD
MOL005928	TNF
MOL005928	TNFRSF1A
MOL005928	ADORA1
MOL005928	PPARD
MOL005928	SERPINE1
MOL005928	PTGS2
MOL005928	NOS3
MOL005928	ODC1
MOL005928	ITGA5
MOL005928	KIT
MOL005928	ADRB2
MOL005928	ADORA2A
MOL005928	F2RL1
MOL005928	AOC3
MOL005928	PPARD
MOL005928	MAPK14
MOL005928	CMA1
MOL005928	ICAM1
MOL005928	IKBKB
MOL005928	C1S
MOL005928	LTA4H
MOL005928	MIF
MOL005928	PLD1
MOL005928	CRYBB1
MOL005928	APK1
MOL005928	MMP7
MOL005928	MAPK9
MOL005928	PLA2A
MOL005928	IRAK4
MOL005928	VGFR1
MOL005928	PTGS2
MOL005928	CD58
MOL005928	PTGFRN
MOL005928	HRH3
MOL005928	MMP8
MOL005928	SYK
MOL005928	KLKL6
MOL005928	PIK3CA
MOL005928	ADAM17	41
MOL000748	ADORA1
MOL000748	HSD11B2
MOL000748	CPT1B
MOL000748	GCG
MOL000748	PTPRU
MOL000748	TNF
MOL000748	KCNJ11
MOL000748	AKR
MOL000748	DPP4
MOL000748	GLP1R
MOL000748	PYGL
MOL000748	PPARD
MOL000748	ADRB3
MOL000748	HK1
MOL000748	GSK3B
MOL000748	KCNJ1
MOL000748	NPY2R
MOL000748	HNF4A
MOL000748	PTGS1
MOL000748	PPARD
MOL000748	TNF
MOL000748	TNFRSF1A
MOL000748	ADORA1
MOL000748	PPARD
MOL000748	SERPINE1
MOL000748	PTGS2
MOL000748	NOS3
MOL000748	ODC1
MOL000748	ITGA5
MOL000748	KIT
MOL000748	ADRB2
MOL000748	ADORA2A
MOL000748	F2RL1
MOL000748	AOC3
MOL000748	PPARD
MOL000748	MAPK14
MOL000748	CMA1
MOL000748	ICAM1
MOL000748	IKBKB
MOL000748	C1S
MOL000748	LTA4H
MOL000748	MIF
MOL000748	PLD1
MOL000748	CRYBB1
MOL000748	APK1
MOL000748	MMP7
MOL000748	MAPK9
MOL000748	PLA2A
MOL000748	IRAK4
MOL000748	VGFR1
MOL000748	PTGS2
MOL000748	CD58
MOL000748	PTGFRN
MOL000748	HRH3
MOL000748	MMP8
MOL000748	SYK
MOL000748	KLKL6
MOL000748	PIK3CA
MOL000748	ADAM17	59
MOL009009	ADORA1
MOL009009	PPARD
MOL009009	SERPINE1
MOL009009	PTGS2
MOL009009	NOS3
MOL009009	ODC1
MOL009009	ITGA5
MOL009009	KIT
MOL009009	ADRB2
MOL009009	ADORA2A
MOL009009	F2RL1
MOL009009	AOC3
MOL009009	PPARD
MOL009009	MAPK14
MOL009009	CMA1
MOL009009	ICAM1
MOL009009	IKBKB
MOL009009	C1S
MOL009009	LTA4H
MOL009009	MIF
MOL009009	PLD1
MOL009009	CRYBB1
MOL009009	APK1
MOL009009	MMP7
MOL009009	MAPK9
MOL009009	PLA2A
MOL009009	IRAK4
MOL009009	VGFR1
MOL009009	PTGS2
MOL009009	CD58
MOL009009	PTGFRN
MOL009009	HRH3
MOL009009	MMP8
MOL009009	SYK
MOL009009	KLKL6
MOL009009	PIK3CA
MOL009009	ADAM17	37
MOL001689	PTGS1
MOL001689	PPARD
MOL001689	TNF
MOL001689	TNFRSF1A
MOL001689	ADORA1
MOL001689	PPARD
MOL001689	SERPINE1
MOL001689	PTGS2
MOL001689	NOS3
MOL001689	ODC1
MOL001689	ITGA5
MOL001689	KIT
MOL001689	ADRB2
MOL001689	ADORA2A
MOL001689	F2RL1
MOL001689	AOC3
MOL001689	PPARD
MOL001689	MAPK14
MOL001689	CMA1
MOL001689	ICAM1
MOL001689	IKBKB
MOL001689	C1S
MOL001689	LTA4H
MOL001689	MIF
MOL001689	PLD1
MOL001689	CRYBB1
MOL001689	APK1
MOL001689	MMP7
MOL001689	MAPK9
MOL001689	PLA2A
MOL001689	IRAK4
MOL001689	VGFR1
MOL001689	PTGS2
MOL001689	CD58
MOL001689	PTGFRN
MOL001689	HRH3
MOL001689	MMP8
MOL001689	SYK
MOL001689	KLKL6
MOL001689	PIK3CA
MOL001689	ADAM17
MOL001689	INSR
MOL001689	PPARD
MOL001689	AKT1
MOL001689	ENPP1
MOL001689	PTGIR
MOL001689	ITGA4
MOL001689	PLA2G4A
MOL001689	MGAM
MOL001689	DPP4
MOL001689	PKCB
MOL001689	PDPK1
MOL001689	ESRRA
MOL001689	ADORA1
MOL001689	HSD11B2
MOL001689	CPT1B
MOL001689	GCG
MOL001689	PTPRU
MOL001689	TNF
MOL001689	KCNJ11
MOL001689	AKR
MOL001689	DPP4
MOL001689	GLP1R
MOL001689	PYGL
MOL001689	PPARD
MOL001689	ADRB3
MOL001689	HK1
MOL001689	GSK3B
MOL001689	KCNJ1
MOL001689	NPY2R
MOL001689	HNF4A
MOL001689	HSD11B2
MOL001689	PNP
MOL001689	EPS8L2
MOL001689	IGF1R
MOL001689	CTPS
MOL001689	FACE
MOL001689	GLO1
MOL001689	ANPEP
MOL001689	MMP8
MOL001689	STS
MOL001689	PARP1
MOL001689	HIF1AN
MOL001689	TEK
MOL001689	ITGB1
MOL001689	CEACAM5
MOL001689	HSD11B2	87
MOL000103	ADORA1
MOL000103	PPARD
MOL000103	SERPINE1
MOL000103	PTGS2
MOL000103	NOS3
MOL000103	ODC1
MOL000103	ITGA5
MOL000103	KIT
MOL000103	ADRB2
MOL000103	ADORA2A
MOL000103	F2RL1
MOL000103	AOC3
MOL000103	PPARD
MOL000103	MAPK14
MOL000103	CMA1
MOL000103	ICAM1
MOL000103	IKBKB
MOL000103	C1S
MOL000103	LTA4H
MOL000103	MIF
MOL000103	PLD1
MOL000103	CRYBB1
MOL000103	APK1
MOL000103	MMP7
MOL000103	MAPK9
MOL000103	PLA2A
MOL000103	IRAK4

## Sheet: Sheet2
Supplementary Table S3. Data file of ingredients and targets.
MOL012216	ADAM17
MOL012231	ADAM17
MOL001999	ADAM17
MOL002341	ADAM17
MOL004678	ADAM17
MOL005928	ADAM17
MOL000748	ADAM17
MOL009009	ADAM17
MOL001689	ADAM17
MOL012207	ADORA1
MOL012208	ADORA1
MOL000103	ADORA1
MOL012209	ADORA1
MOL012216	ADORA1
MOL012231	ADORA1
MOL012231	ADORA1
MOL001999	ADORA1
MOL002341	ADORA1
MOL004678	ADORA1
MOL005928	ADORA1
MOL000748	ADORA1
MOL000748	ADORA1
MOL009009	ADORA1
MOL001689	ADORA1
MOL001689	ADORA1
MOL000103	ADORA1
MOL012207	ADORA2A
MOL012208	ADORA2A
MOL000103	ADORA2A
MOL012209	ADORA2A
MOL012216	ADORA2A
MOL012231	ADORA2A
MOL001999	ADORA2A
MOL002341	ADORA2A
MOL004678	ADORA2A
MOL005928	ADORA2A
MOL000748	ADORA2A
MOL009009	ADORA2A
MOL001689	ADORA2A
MOL000103	ADORA2A
MOL012207	ADRB2
MOL012208	ADRB2
MOL000103	ADRB2
MOL012209	ADRB2
MOL012216	ADRB2
MOL012231	ADRB2
MOL001999	ADRB2
MOL002341	ADRB2
MOL004678	ADRB2
MOL005928	ADRB2
MOL000748	ADRB2
MOL009009	ADRB2
MOL001689	ADRB2
MOL000103	ADRB2
MOL012231	ADRB3
MOL000748	ADRB3
MOL001689	ADRB3
MOL012231	AKR
MOL000748	AKR
MOL001689	AKR
MOL001689	AKT1
MOL001689	ANPEP
MOL012207	AOC3
MOL012208	AOC3
MOL000103	AOC3
MOL012209	AOC3
MOL012216	AOC3
MOL012231	AOC3
MOL001999	AOC3
MOL002341	AOC3
MOL004678	AOC3
MOL005928	AOC3
MOL000748	AOC3
MOL009009	AOC3
MOL001689	AOC3
MOL000103	AOC3
MOL012207	APK1
MOL012208	APK1
MOL000103	APK1
MOL012209	APK1
MOL012216	APK1
MOL012231	APK1
MOL001999	APK1
MOL002341	APK1
MOL004678	APK1
MOL005928	APK1
MOL000748	APK1
MOL009009	APK1
MOL001689	APK1
MOL000103	APK1
MOL012207	C1S
MOL012208	C1S
MOL000103	C1S
MOL012209	C1S
MOL012216	C1S
MOL012231	C1S
MOL001999	C1S
MOL002341	C1S
MOL004678	C1S
MOL005928	C1S
MOL000748	C1S
MOL009009	C1S
MOL001689	C1S
MOL000103	C1S
MOL012216	CD58
MOL005928	CD58
MOL000748	CD58
MOL009009	CD58
MOL001689	CD58
MOL001689	CEACAM5
MOL012207	CMA1
MOL012208	CMA1
MOL000103	CMA1
MOL012209	CMA1
MOL012216	CMA1
MOL012231	CMA1
MOL001999	CMA1
MOL002341	CMA1
MOL004678	CMA1
MOL005928	CMA1
MOL000748	CMA1
MOL009009	CMA1
MOL001689	CMA1
MOL000103	CMA1
MOL012231	CPT1B
MOL000748	CPT1B
MOL001689	CPT1B
MOL012207	CRYBB1
MOL012208	CRYBB1
MOL000103	CRYBB1
MOL012209	CRYBB1
MOL012216	CRYBB1
MOL012231	CRYBB1
MOL001999	CRYBB1
MOL002341	CRYBB1
MOL004678	CRYBB1
MOL005928	CRYBB1
MOL000748	CRYBB1
MOL009009	CRYBB1
MOL001689	CRYBB1
MOL000103	CRYBB1
MOL001689	CTPS
MOL012231	DPP4
MOL000748	DPP4
MOL001689	DPP4
MOL001689	DPP4
MOL001689	ENPP1
MOL001689	EPS8L2
MOL001689	ESRRA
MOL012207	F2RL1
MOL012208	F2RL1
MOL000103	F2RL1
MOL012209	F2RL1
MOL012216	F2RL1
MOL012231	F2RL1
MOL001999	F2RL1
MOL002341	F2RL1
MOL004678	F2RL1
MOL005928	F2RL1
MOL000748	F2RL1
MOL009009	F2RL1
MOL001689	F2RL1
MOL000103	F2RL1
MOL001689	FACE
MOL012231	GCG
MOL000748	GCG
MOL001689	GCG
MOL001689	GLO1
MOL012231	GLP1R
MOL000748	GLP1R
MOL001689	GLP1R
MOL012231	GSK3B
MOL000748	GSK3B
MOL001689	GSK3B
MOL001689	HIF1AN
MOL012231	HK1
MOL000748	HK1
MOL001689	HK1
MOL012231	HNF4A
MOL000748	HNF4A
MOL001689	HNF4A
MOL012216	HRH3
MOL012231	HRH3
MOL001999	HRH3
MOL002341	HRH3
MOL004678	HRH3
MOL005928	HRH3
MOL000748	HRH3
MOL009009	HRH3
MOL001689	HRH3
MOL012231	HSD11B2
MOL000748	HSD11B2
MOL001689	HSD11B2
MOL001689	HSD11B2
MOL001689	HSD11B2
MOL012207	ICAM1
MOL012208	ICAM1
MOL000103	ICAM1
MOL012209	ICAM1
MOL012216	ICAM1
MOL012231	ICAM1
MOL001999	ICAM1
MOL002341	ICAM1
MOL004678	ICAM1
MOL005928	ICAM1
MOL000748	ICAM1
MOL009009	ICAM1
MOL001689	ICAM1
MOL000103	ICAM1
MOL001689	IGF1R
MOL012207	IKBKB
MOL012208	IKBKB
MOL000103	IKBKB
MOL012209	IKBKB
MOL012216	IKBKB
MOL012231	IKBKB
MOL001999	IKBKB
MOL002341	IKBKB
MOL004678	IKBKB
MOL005928	IKBKB
MOL000748	IKBKB
MOL009009	IKBKB
MOL001689	IKBKB
MOL000103	IKBKB
MOL001689	INSR
MOL012207	IRAK4
MOL012208	IRAK4
MOL000103	IRAK4
MOL012209	IRAK4
MOL012216	IRAK4
MOL012231	IRAK4
MOL001999	IRAK4
MOL002341	IRAK4
MOL004678	IRAK4
MOL005928	IRAK4
MOL000748	IRAK4
MOL009009	IRAK4
MOL001689	IRAK4
MOL000103	IRAK4
MOL001689	ITGA4
MOL012207	ITGA5
MOL012208	ITGA5
MOL000103	ITGA5
MOL012209	ITGA5
MOL012216	ITGA5
MOL012231	ITGA5
MOL001999	ITGA5
MOL002341	ITGA5
MOL004678	ITGA5
MOL005928	ITGA5
MOL000748	ITGA5
MOL009009	ITGA5
MOL001689	ITGA5
MOL000103	ITGA5
MOL001689	ITGB1
MOL012231	KCNJ1
MOL000748	KCNJ1
MOL001689	KCNJ1
MOL012231	KCNJ11
MOL000748	KCNJ11
MOL001689	KCNJ11
MOL012207	KIT
MOL012208	KIT
MOL000103	KIT
MOL012209	KIT
MOL012216	KIT
MOL012231	KIT
MOL001999	KIT
MOL002341	KIT
MOL004678	KIT
MOL005928	KIT
MOL000748	KIT
MOL009009	KIT
MOL001689	KIT
MOL000103	KIT
MOL012216	KLKL6
MOL012231	KLKL6
MOL001999	KLKL6
MOL002341	KLKL6
MOL004678	KLKL6
MOL005928	KLKL6
MOL000748	KLKL6
MOL009009	KLKL6
MOL001689	KLKL6
MOL012231	LFA3
MOL001999	LFA3
MOL002341	LFA3
MOL004678	LFA3
MOL012207	LTA4H
MOL012208	LTA4H
MOL000103	LTA4H
MOL012209	LTA4H
MOL012216	LTA4H
MOL012231	LTA4H
MOL001999	LTA4H
MOL002341	LTA4H
MOL004678	LTA4H
MOL005928	LTA4H
MOL000748	LTA4H
MOL009009	LTA4H
MOL001689	LTA4H
MOL000103	LTA4H
MOL012207	MAPK14
MOL012208	MAPK14
MOL000103	MAPK14
MOL012209	MAPK14
MOL012216	MAPK14
MOL012231	MAPK14
MOL001999	MAPK14
MOL002341	MAPK14
MOL004678	MAPK14
MOL005928	MAPK14
MOL000748	MAPK14
MOL009009	MAPK14
MOL001689	MAPK14
MOL000103	MAPK14
MOL012207	MAPK9
MOL012208	MAPK9
MOL000103	MAPK9
MOL012209	MAPK9
MOL012216	MAPK9
MOL012231	MAPK9
MOL001999	MAPK9
MOL002341	MAPK9
MOL004678	MAPK9
MOL005928	MAPK9
MOL000748	MAPK9
MOL009009	MAPK9
MOL001689	MAPK9
MOL000103	MAPK9
MOL001689	MGAM
MOL012207	MIF
MOL012208	MIF
MOL000103	MIF
MOL012209	MIF
MOL012216	MIF
MOL012231	MIF
MOL001999	MIF
MOL002341	MIF
MOL004678	MIF
MOL005928	MIF
MOL000748	MIF
MOL009009	MIF
MOL001689	MIF
MOL000103	MIF
MOL012207	MMP7
MOL012208	MMP7
MOL000103	MMP7
MOL012209	MMP7
MOL012216	MMP7
MOL012231	MMP7
MOL001999	MMP7
MOL002341	MMP7
MOL004678	MMP7
MOL005928	MMP7
MOL000748	MMP7
MOL009009	MMP7
MOL001689	MMP7
MOL000103	MMP7
MOL012231	MMP8
MOL001999	MMP8
MOL002341	MMP8
MOL004678	MMP8
MOL001689	MMP8
MOL012216	MMP8
MOL005928	MMP8
MOL000748	MMP8
MOL009009	MMP8
MOL001689	MMP8
MOL012207	NOS3
MOL012208	NOS3
MOL000103	NOS3
MOL012209	NOS3
MOL012216	NOS3
MOL012231	NOS3
MOL001999	NOS3
MOL002341	NOS3
MOL004678	NOS3
MOL005928	NOS3
MOL000748	NOS3
MOL009009	NOS3
MOL001689	NOS3
MOL000103	NOS3
MOL012231	NPY2R
MOL000748	NPY2R
MOL001689	NPY2R
MOL012207	ODC1
MOL012208	ODC1
MOL000103	ODC1
MOL012209	ODC1
MOL012216	ODC1
MOL012231	ODC1
MOL001999	ODC1
MOL002341	ODC1
MOL004678	ODC1
MOL005928	ODC1
MOL000748	ODC1
MOL009009	ODC1
MOL001689	ODC1
MOL000103	ODC1
MOL001689	PARP1
MOL001689	PDPK1
MOL012216	PIK3CA
MOL012231	PIK3CA
MOL001999	PIK3CA
MOL002341	PIK3CA
MOL004678	PIK3CA
MOL005928	PIK3CA
MOL000748	PIK3CA
MOL009009	PIK3CA
MOL001689	PIK3CA
MOL001689	PKCB
MOL012207	PLA2A
MOL012208	PLA2A
MOL000103	PLA2A
MOL012209	PLA2A
MOL012216	PLA2A
MOL012231	PLA2A
MOL001999	PLA2A
MOL002341	PLA2A
MOL004678	PLA2A
MOL005928	PLA2A
MOL000748	PLA2A
MOL009009	PLA2A
MOL001689	PLA2A
MOL000103	PLA2A
MOL001689	PLA2G4A
MOL012207	PLD1
MOL012208	PLD1
MOL000103	PLD1
MOL012209	PLD1
MOL012216	PLD1
MOL012231	PLD1
MOL001999	PLD1
MOL002341	PLD1
MOL004678	PLD1
MOL005928	PLD1
MOL000748	PLD1
MOL009009	PLD1
MOL001689	PLD1
MOL000103	PLD1
MOL001689	PNP
MOL012207	PPARD
MOL012207	PPARD
MOL012208	PPARD
MOL012208	PPARD
MOL000103	PPARD
MOL000103	PPARD
MOL012209	PPARD
MOL012209	PPARD
MOL012216	PPARD
MOL012216	PPARD
MOL012216	PPARD
MOL012231	PPARD
MOL012231	PPARD
MOL012231	PPARD
MOL012231	PPARD
MOL001999	PPARD
MOL001999	PPARD
MOL001999	PPARD
MOL002341	PPARD
MOL002341	PPARD
MOL002341	PPARD
MOL004678	PPARD
MOL004678	PPARD
MOL004678	PPARD
MOL005928	PPARD
MOL005928	PPARD
MOL005928	PPARD
MOL000748	PPARD
MOL000748	PPARD
MOL000748	PPARD
MOL000748	PPARD
MOL009009	PPARD
MOL009009	PPARD
MOL001689	PPARD
MOL001689	PPARD
MOL001689	PPARD
MOL001689	PPARD
MOL001689	PPARD
MOL000103	PPARD
MOL000103	PPARD
MOL012231	PTGFR
MOL001999	PTGFR
MOL002341	PTGFR
MOL004678	PTGFR
MOL012216	PTGFRN
MOL005928	PTGFRN
MOL000748	PTGFRN
MOL009009	PTGFRN
MOL001689	PTGFRN
MOL001689	PTGIR
MOL012216	PTGS1
MOL012231	PTGS1
MOL001999	PTGS1
MOL002341	PTGS1
MOL004678	PTGS1
MOL005928	PTGS1
MOL000748	PTGS1
MOL001689	PTGS1
MOL012216	PTGS2
MOL012231	PTGS2
MOL001999	PTGS2
MOL002341	PTGS2
MOL004678	PTGS2
MOL005928	PTGS2
MOL000748	PTGS2
MOL009009	PTGS2
MOL001689	PTGS2
MOL012207	PTGS2
MOL012208	PTGS2
MOL000103	PTGS2
MOL012209	PTGS2
MOL012216	PTGS2
MOL012231	PTGS2
MOL001999	PTGS2
MOL002341	PTGS2
MOL004678	PTGS2
MOL005928	PTGS2
MOL000748	PTGS2
MOL009009	PTGS2
MOL001689	PTGS2
MOL000103	PTGS2
MOL012231	PTPRU
MOL000748	PTPRU
MOL001689	PTPRU
MOL012231	PYGL
MOL000748	PYGL
MOL001689	PYGL
MOL012207	SERPINE1
MOL012208	SERPINE1
MOL000103	SERPINE1
MOL012209	SERPINE1
MOL012216	SERPINE1
MOL012231	SERPINE1
MOL001999	SERPINE1
MOL002341	SERPINE1
MOL004678	SERPINE1
MOL005928	SERPINE1
MOL000748	SERPINE1
MOL009009	SERPINE1
MOL001689	SERPINE1
MOL000103	SERPINE1
MOL001689	STS
MOL012216	SYK
MOL012231	SYK
MOL001999	SYK
MOL002341	SYK
MOL004678	SYK
MOL005928	SYK
MOL000748	SYK
MOL009009	SYK
MOL001689	SYK
MOL001689	TEK
MOL012216	TNF
MOL012231	TNF
MOL012231	TNF
MOL001999	TNF
MOL002341	TNF
MOL004678	TNF
MOL005928	TNF
MOL000748	TNF
MOL000748	TNF
MOL001689	TNF
MOL001689	TNF
MOL012216	TNFRSF1A
MOL012231	TNFRSF1A
MOL001999	TNFRSF1A
MOL002341	TNFRSF1A
MOL004678	TNFRSF1A
MOL005928	TNFRSF1A
MOL000748	TNFRSF1A
MOL001689	TNFRSF1A
MOL012216	VGFR1
MOL012231	VGFR1
MOL001999	VGFR1
MOL002341	VGFR1
MOL004678	VGFR1
MOL005928	VGFR1
MOL000748	VGFR1
MOL009009	VGFR1
MOL001689	VGFR1
