# Supplementary material for: Network Pharmacology-Based Dissection of the Anti-diabetic Mechanism of Lobelia chinensis
Source: Front Pharmacol. 2020 Mar 20;11:347. doi: 10.3389/fphar.2020.00347 (PMC7099657; doi:10.3389/fphar.2020.00347)
Supplement: Supplementary file 3 [file Table_4.xlsx]

## Sheet: Sheet1
Supplementary Table S4. Phenotypic file of ingredients and targets.
MOL012207	1
MOL012207	1
MOL012207	1
MOL012207	1
MOL012207	1
MOL012207	1
MOL012207	1
MOL012207	1
MOL012207	1
MOL012207	1
MOL012207	1
MOL012207	1
MOL012207	1
MOL012207	1
MOL012207	1
MOL012207	1
MOL012207	1
MOL012207	1
MOL012207	1
MOL012207	1
MOL012207	1
MOL012207	1
MOL012207	1
MOL012207	1
MOL012207	1
MOL012207	1
MOL012207	1
MOL012208	1
MOL012208	1
MOL012208	1
MOL012208	1
MOL012208	1
MOL012208	1
MOL012208	1
MOL012208	1
MOL012208	1
MOL012208	1
MOL012208	1
MOL012208	1
MOL012208	1
MOL012208	1
MOL012208	1
MOL012208	1
MOL012208	1
MOL012208	1
MOL012208	1
MOL012208	1
MOL012208	1
MOL012208	1
MOL012208	1
MOL012208	1
MOL012208	1
MOL012208	1
MOL012208	1
MOL000103	1
MOL000103	1
MOL000103	1
MOL000103	1
MOL000103	1
MOL000103	1
MOL000103	1
MOL000103	1
MOL000103	1
MOL000103	1
MOL000103	1
MOL000103	1
MOL000103	1
MOL000103	1
MOL000103	1
MOL000103	1
MOL000103	1
MOL000103	1
MOL000103	1
MOL000103	1
MOL000103	1
MOL000103	1
MOL000103	1
MOL000103	1
MOL000103	1
MOL000103	1
MOL000103	1
MOL012209	1
MOL012209	1
MOL012209	1
MOL012209	1
MOL012209	1
MOL012209	1
MOL012209	1
MOL012209	1
MOL012209	1
MOL012209	1
MOL012209	1
MOL012209	1
MOL012209	1
MOL012209	1
MOL012209	1
MOL012209	1
MOL012209	1
MOL012209	1
MOL012209	1
MOL012209	1
MOL012209	1
MOL012209	1
MOL012209	1
MOL012209	1
MOL012209	1
MOL012209	1
MOL012209	1
MOL012216	1
MOL012216	1
MOL012216	1
MOL012216	1
MOL012216	1
MOL012216	1
MOL012216	1
MOL012216	1
MOL012216	1
MOL012216	1
MOL012216	1
MOL012216	1
MOL012216	1
MOL012216	1
MOL012216	1
MOL012216	1
MOL012216	1
MOL012216	1
MOL012216	1
MOL012216	1
MOL012216	1
MOL012216	1
MOL012216	1
MOL012216	1
MOL012216	1
MOL012216	1
MOL012216	1
MOL012216	1
MOL012216	1
MOL012216	1
MOL012216	1
MOL012216	1
MOL012216	1
MOL012216	1
MOL012216	1
MOL012216	1
MOL012216	1
MOL012216	1
MOL012216	1
MOL012216	1
MOL012216	1
MOL012231	1
MOL012231	1
MOL012231	1
MOL012231	1
MOL012231	1
MOL012231	1
MOL012231	1
MOL012231	1
MOL012231	1
MOL012231	1
MOL012231	1
MOL012231	1
MOL012231	1
MOL012231	1
MOL012231	1
MOL012231	1
MOL012231	1
MOL012231	1
MOL012231	1
MOL012231	1
MOL012231	1
MOL012231	1
MOL012231	1
MOL012231	1
MOL012231	1
MOL012231	1
MOL012231	1
MOL012231	1
MOL012231	1
MOL012231	1
MOL012231	1
MOL012231	1
MOL012231	1
MOL012231	1
MOL012231	1
MOL012231	1
MOL012231	1
MOL012231	1
MOL012231	1
MOL012231	1
MOL012231	1
MOL012231	1
MOL012231	1
MOL012231	1
MOL012231	1
MOL012231	1
MOL012231	1
MOL012231	1
MOL012231	1
MOL012231	1
MOL012231	1
MOL012231	1
MOL012231	1
MOL012231	1
MOL012231	1
MOL012231	1
MOL012231	1
MOL012231	1
MOL012231	1
MOL001999	1
MOL001999	1
MOL001999	1
MOL001999	1
MOL001999	1
MOL001999	1
MOL001999	1
MOL001999	1
MOL001999	1
MOL001999	1
MOL001999	1
MOL001999	1
MOL001999	1
MOL001999	1
MOL001999	1
MOL001999	1
MOL001999	1
MOL001999	1
MOL001999	1
MOL001999	1
MOL001999	1
MOL001999	1
MOL001999	1
MOL001999	1
MOL001999	1
MOL001999	1
MOL001999	1
MOL001999	1
MOL001999	1
MOL001999	1
MOL001999	1
MOL001999	1
MOL001999	1
MOL001999	1
MOL001999	1
MOL001999	1
MOL001999	1
MOL001999	1
MOL001999	1
MOL001999	1
MOL001999	1
MOL002341	1
MOL002341	1
MOL002341	1
MOL002341	1
MOL002341	1
MOL002341	1
MOL002341	1
MOL002341	1
MOL002341	1
MOL002341	1
MOL002341	1
MOL002341	1
MOL002341	1
MOL002341	1
MOL002341	1
MOL002341	1
MOL002341	1
MOL002341	1
MOL002341	1
MOL002341	1
MOL002341	1
MOL002341	1
MOL002341	1
MOL002341	1
MOL002341	1
MOL002341	1
MOL002341	1
MOL002341	1
MOL002341	1
MOL002341	1
MOL002341	1
MOL002341	1
MOL002341	1
MOL002341	1
MOL002341	1
MOL002341	1
MOL002341	1
MOL002341	1
MOL002341	1
MOL002341	1
MOL002341	1
MOL004678	1
MOL004678	1
MOL004678	1
MOL004678	1
MOL004678	1
MOL004678	1
MOL004678	1
MOL004678	1
MOL004678	1
MOL004678	1
MOL004678	1
MOL004678	1
MOL004678	1
MOL004678	1
MOL004678	1
MOL004678	1
MOL004678	1
MOL004678	1
MOL004678	1
MOL004678	1
MOL004678	1
MOL004678	1
MOL004678	1
MOL004678	1
MOL004678	1
MOL004678	1
MOL004678	1
MOL004678	1
MOL004678	1
MOL004678	1
MOL004678	1
MOL004678	1
MOL004678	1
MOL004678	1
MOL004678	1
MOL004678	1
MOL004678	1
MOL004678	1
MOL004678	1
MOL004678	1
MOL004678	1
MOL005928	1
MOL005928	1
MOL005928	1
MOL005928	1
MOL005928	1
MOL005928	1
MOL005928	1
MOL005928	1
MOL005928	1
MOL005928	1
MOL005928	1
MOL005928	1
MOL005928	1
MOL005928	1
MOL005928	1
MOL005928	1
MOL005928	1
MOL005928	1
MOL005928	1
MOL005928	1
MOL005928	1
MOL005928	1
MOL005928	1
MOL005928	1
MOL005928	1
MOL005928	1
MOL005928	1
MOL005928	1
MOL005928	1
MOL005928	1
MOL005928	1
MOL005928	1
MOL005928	1
MOL005928	1
MOL005928	1
MOL005928	1
MOL005928	1
MOL005928	1
MOL005928	1
MOL005928	1
MOL005928	1
MOL000748	1
MOL000748	1
MOL000748	1
MOL000748	1
MOL000748	1
MOL000748	1
MOL000748	1
MOL000748	1
MOL000748	1
MOL000748	1
MOL000748	1
MOL000748	1
MOL000748	1
MOL000748	1
MOL000748	1
MOL000748	1
MOL000748	1
MOL000748	1
MOL000748	1
MOL000748	1
MOL000748	1
MOL000748	1
MOL000748	1
MOL000748	1
MOL000748	1
MOL000748	1
MOL000748	1
MOL000748	1
MOL000748	1
MOL000748	1
MOL000748	1
MOL000748	1
MOL000748	1
MOL000748	1
MOL000748	1
MOL000748	1
MOL000748	1
MOL000748	1
MOL000748	1
MOL000748	1
MOL000748	1
MOL000748	1
MOL000748	1
MOL000748	1
MOL000748	1
MOL000748	1
MOL000748	1
MOL000748	1
MOL000748	1
MOL000748	1
MOL000748	1
MOL000748	1
MOL000748	1
MOL000748	1
MOL000748	1
MOL000748	1
MOL000748	1
MOL000748	1
MOL000748	1
MOL009009	1
MOL009009	1
MOL009009	1
MOL009009	1
MOL009009	1
MOL009009	1
MOL009009	1
MOL009009	1
MOL009009	1
MOL009009	1
MOL009009	1
MOL009009	1
MOL009009	1
MOL009009	1
MOL009009	1
MOL009009	1
MOL009009	1
MOL009009	1
MOL009009	1
MOL009009	1
MOL009009	1
MOL009009	1
MOL009009	1
MOL009009	1
MOL009009	1
MOL009009	1
MOL009009	1
MOL009009	1
MOL009009	1
MOL009009	1
MOL009009	1
MOL009009	1
MOL009009	1
MOL009009	1
MOL009009	1
MOL009009	1
MOL009009	1
MOL001689	1
MOL001689	1
MOL001689	1
MOL001689	1
MOL001689	1
MOL001689	1
MOL001689	1
MOL001689	1
MOL001689	1
MOL001689	1
MOL001689	1
MOL001689	1
MOL001689	1
MOL001689	1
MOL001689	1
MOL001689	1
MOL001689	1
MOL001689	1
MOL001689	1
MOL001689	1
MOL001689	1
MOL001689	1
MOL001689	1
MOL001689	1
MOL001689	1
MOL001689	1
MOL001689	1
MOL001689	1
MOL001689	1
MOL001689	1
MOL001689	1
MOL001689	1
MOL001689	1
MOL001689	1
MOL001689	1
MOL001689	1
MOL001689	1
MOL001689	1
MOL001689	1
MOL001689	1
MOL001689	1
MOL001689	1
MOL001689	1
MOL001689	1
MOL001689	1
MOL001689	1
MOL001689	1
MOL001689	1
MOL001689	1
MOL001689	1
MOL001689	1
MOL001689	1
MOL001689	1
MOL001689	1
MOL001689	1
MOL001689	1
MOL001689	1
MOL001689	1
MOL001689	1
MOL001689	1
MOL001689	1
MOL001689	1
MOL001689	1
MOL001689	1
MOL001689	1
MOL001689	1
MOL001689	1
MOL001689	1
MOL001689	1
MOL001689	1
MOL001689	1
MOL001689	1
MOL001689	1
MOL001689	1
MOL001689	1
MOL001689	1
MOL001689	1
MOL001689	1
MOL001689	1
MOL001689	1
MOL001689	1
MOL001689	1
MOL001689	1
MOL001689	1
MOL001689	1
MOL001689	1
MOL001689	1
MOL000103	1
MOL000103	1
MOL000103	1
MOL000103	1
MOL000103	1
MOL000103	1
MOL000103	1
MOL000103	1
MOL000103	1
MOL000103	1
MOL000103	1
MOL000103	1
MOL000103	1
MOL000103	1
MOL000103	1
MOL000103	1
MOL000103	1
MOL000103	1
MOL000103	1
MOL000103	1
MOL000103	1
MOL000103	1
MOL000103	1
MOL000103	1
MOL000103	1
MOL000103	1
MOL000103	1
ADORA1	2
PPARD	2
SERPINE1	2
PTGS2	2
NOS3	2
ODC1	2
ITGA5	2
KIT	2
ADRB2	2
ADORA2A	2
F2RL1	2
AOC3	2
PPARD	2
MAPK14	2
CMA1	2
ICAM1	2
IKBKB	2
C1S	2
LTA4H	2
MIF	2
PLD1	2
CRYBB1	2
APK1	2
MMP7	2
MAPK9	2
PLA2A	2
IRAK4	2
ADORA1	2
PPARD	2
SERPINE1	2
PTGS2	2
NOS3	2
ODC1	2
ITGA5	2
KIT	2
ADRB2	2
ADORA2A	2
F2RL1	2
AOC3	2
PPARD	2
MAPK14	2
CMA1	2
ICAM1	2
IKBKB	2
C1S	2
LTA4H	2
MIF	2
PLD1	2
CRYBB1	2
APK1	2
MMP7	2
MAPK9	2
PLA2A	2
IRAK4	2
ADORA1	2
PPARD	2
SERPINE1	2
PTGS2	2
NOS3	2
ODC1	2
ITGA5	2
KIT	2
ADRB2	2
ADORA2A	2
F2RL1	2
AOC3	2
PPARD	2
MAPK14	2
CMA1	2
ICAM1	2
IKBKB	2
C1S	2
LTA4H	2
MIF	2
PLD1	2
CRYBB1	2
APK1	2
MMP7	2
MAPK9	2
PLA2A	2
IRAK4	2
ADORA1	2
PPARD	2
SERPINE1	2
PTGS2	2
NOS3	2
ODC1	2
ITGA5	2
KIT	2
ADRB2	2
ADORA2A	2
F2RL1	2
AOC3	2
PPARD	2
MAPK14	2
CMA1	2
ICAM1	2
IKBKB	2
C1S	2
LTA4H	2
MIF	2
PLD1	2
CRYBB1	2
APK1	2
MMP7	2
MAPK9	2
PLA2A	2
IRAK4	2
PTGS1	2
PPARD	2
TNF	2
TNFRSF1A	2
ADORA1	2
PPARD	2
SERPINE1	2
PTGS2	2
NOS3	2
ODC1	2
ITGA5	2
KIT	2
ADRB2	2
ADORA2A	2
F2RL1	2
AOC3	2
PPARD	2
MAPK14	2
CMA1	2
ICAM1	2
IKBKB	2
C1S	2
LTA4H	2
MIF	2
PLD1	2
CRYBB1	2
APK1	2
MMP7	2
MAPK9	2
PLA2A	2
IRAK4	2
VGFR1	2
PTGS2	2
CD58	2
PTGFRN	2
HRH3	2
MMP8	2
SYK	2
KLKL6	2
PIK3CA	2
ADAM17	2
PTGS1	2
PPARD	2
TNF	2
TNFRSF1A	2
ADORA1	2
PPARD	2
SERPINE1	2
PTGS2	2
NOS3	2
ODC1	2
ITGA5	2
KIT	2
ADRB2	2
ADORA2A	2
F2RL1	2
AOC3	2
PPARD	2
MAPK14	2
CMA1	2
ICAM1	2
IKBKB	2
C1S	2
LTA4H	2
MIF	2
PLD1	2
CRYBB1	2
APK1	2
MMP7	2
MAPK9	2
PLA2A	2
IRAK4	2
VGFR1	2
PTGS2	2
LFA3	2
PTGFR	2
HRH3	2
MMP8	2
SYK	2
KLKL6	2
PIK3CA	2
ADAM17	2
ADORA1	2
HSD11B2	2
CPT1B	2
GCG	2
PTPRU	2
TNF	2
KCNJ11	2
AKR	2
DPP4	2
GLP1R	2
PYGL	2
PPARD	2
ADRB3	2
HK1	2
GSK3B	2
KCNJ1	2
NPY2R	2
HNF4A	2
PTGS1	2
PPARD	2
TNF	2
TNFRSF1A	2
ADORA1	2
PPARD	2
SERPINE1	2
PTGS2	2
NOS3	2
ODC1	2
ITGA5	2
KIT	2
ADRB2	2
ADORA2A	2
F2RL1	2
AOC3	2
PPARD	2
MAPK14	2
CMA1	2
ICAM1	2
IKBKB	2
C1S	2
LTA4H	2
MIF	2
PLD1	2
CRYBB1	2
APK1	2
MMP7	2
MAPK9	2
PLA2A	2
IRAK4	2
VGFR1	2
PTGS2	2
LFA3	2
PTGFR	2
HRH3	2
MMP8	2
SYK	2
KLKL6	2
PIK3CA	2
ADAM17	2
PTGS1	2
PPARD	2
TNF	2
TNFRSF1A	2
ADORA1	2
PPARD	2
SERPINE1	2
PTGS2	2
NOS3	2
ODC1	2
ITGA5	2
KIT	2
ADRB2	2
ADORA2A	2
F2RL1	2
AOC3	2
PPARD	2
MAPK14	2
CMA1	2
ICAM1	2
IKBKB	2
C1S	2
LTA4H	2
MIF	2
PLD1	2
CRYBB1	2
APK1	2
MMP7	2
MAPK9	2
PLA2A	2
IRAK4	2
VGFR1	2
PTGS2	2
LFA3	2
PTGFR	2
HRH3	2
MMP8	2
SYK	2
KLKL6	2
PIK3CA	2
ADAM17	2
PTGS1	2
PPARD	2
TNF	2
TNFRSF1A	2
ADORA1	2
PPARD	2
SERPINE1	2
PTGS2	2
NOS3	2
ODC1	2
ITGA5	2
KIT	2
ADRB2	2
ADORA2A	2
F2RL1	2
AOC3	2
PPARD	2
MAPK14	2
CMA1	2
ICAM1	2
IKBKB	2
C1S	2
LTA4H	2
MIF	2
PLD1	2
CRYBB1	2
APK1	2
MMP7	2
MAPK9	2
PLA2A	2
IRAK4	2
VGFR1	2
PTGS2	2
LFA3	2
PTGFR	2
HRH3	2
MMP8	2
SYK	2
KLKL6	2
PIK3CA	2
ADAM17	2
PTGS1	2
PPARD	2
TNF	2
TNFRSF1A	2
ADORA1	2
PPARD	2
SERPINE1	2
PTGS2	2
NOS3	2
ODC1	2
ITGA5	2
KIT	2
ADRB2	2
ADORA2A	2
F2RL1	2
AOC3	2
PPARD	2
MAPK14	2
CMA1	2
ICAM1	2
IKBKB	2
C1S	2
LTA4H	2
MIF	2
PLD1	2
CRYBB1	2
APK1	2
MMP7	2
MAPK9	2
PLA2A	2
IRAK4	2
VGFR1	2
PTGS2	2
CD58	2
PTGFRN	2
HRH3	2
MMP8	2
SYK	2
KLKL6	2
PIK3CA	2
ADAM17	2
ADORA1	2
HSD11B2	2
CPT1B	2
GCG	2
PTPRU	2
TNF	2
KCNJ11	2
AKR	2
DPP4	2
GLP1R	2
PYGL	2
PPARD	2
ADRB3	2
HK1	2
GSK3B	2
KCNJ1	2
NPY2R	2
HNF4A	2
PTGS1	2
PPARD	2
TNF	2
TNFRSF1A	2
ADORA1	2
PPARD	2
SERPINE1	2
PTGS2	2
NOS3	2
ODC1	2
ITGA5	2
KIT	2
ADRB2	2
ADORA2A	2
F2RL1	2
AOC3	2
PPARD	2
MAPK14	2
CMA1	2
ICAM1	2
IKBKB	2
C1S	2
LTA4H	2
MIF	2
PLD1	2
CRYBB1	2
APK1	2
MMP7	2
MAPK9	2
PLA2A	2
IRAK4	2
VGFR1	2
PTGS2	2
CD58	2
PTGFRN	2
HRH3	2
MMP8	2
SYK	2
KLKL6	2
PIK3CA	2
ADAM17	2
ADORA1	2
PPARD	2
SERPINE1	2
PTGS2	2
NOS3	2
ODC1	2
ITGA5	2
KIT	2
ADRB2	2
ADORA2A	2
F2RL1	2
AOC3	2
PPARD	2
MAPK14	2
CMA1	2
ICAM1	2
IKBKB	2
C1S	2
LTA4H	2
MIF	2
PLD1	2
CRYBB1	2
APK1	2
MMP7	2
MAPK9	2
PLA2A	2
IRAK4	2
VGFR1	2
PTGS2	2
CD58	2
PTGFRN	2
HRH3	2
MMP8	2
SYK	2
KLKL6	2
PIK3CA	2
ADAM17	2
PTGS1	2
PPARD	2
TNF	2
TNFRSF1A	2
ADORA1	2
PPARD	2
SERPINE1	2
PTGS2	2
NOS3	2
ODC1	2
ITGA5	2
KIT	2
ADRB2	2
ADORA2A	2
F2RL1	2
AOC3	2
PPARD	2
MAPK14	2
CMA1	2
ICAM1	2
IKBKB	2
C1S	2
LTA4H	2
MIF	2
PLD1	2
CRYBB1	2
APK1	2
MMP7	2
MAPK9	2
PLA2A	2
IRAK4	2
VGFR1	2
PTGS2	2
CD58	2
PTGFRN	2
HRH3	2
MMP8	2
SYK	2
KLKL6	2
PIK3CA	2
ADAM17	2
INSR	2
PPARD	2
AKT1	2
ENPP1	2
PTGIR	2
ITGA4	2
PLA2G4A	2
MGAM	2
DPP4	2
PKCB	2
PDPK1	2
ESRRA	2
ADORA1	2
HSD11B2	2
CPT1B	2
GCG	2
PTPRU	2
TNF	2
KCNJ11	2
AKR	2
DPP4	2
GLP1R	2
PYGL	2
PPARD	2
ADRB3	2
HK1	2
GSK3B	2
KCNJ1	2
NPY2R	2
HNF4A	2
HSD11B2	2
PNP	2
EPS8L2	2
IGF1R	2
CTPS	2
FACE	2
GLO1	2
ANPEP	2
MMP8	2
STS	2
PARP1	2
HIF1AN	2
TEK	2
ITGB1	2
CEACAM5	2
HSD11B2	2
ADORA1	2
PPARD	2
SERPINE1	2
PTGS2	2
NOS3	2
ODC1	2
ITGA5	2
KIT	2
ADRB2	2
ADORA2A	2
F2RL1	2
AOC3	2
PPARD	2
MAPK14	2
CMA1	2
ICAM1	2
IKBKB	2
C1S	2
LTA4H	2
MIF	2
PLD1	2
CRYBB1	2
APK1	2
MMP7	2
MAPK9	2
PLA2A	2
IRAK4	2
